# Supplementary material for: Oral Supplementation of Lasia spinosa Thwaites Improves Sperm Cryotolerance Without Markedly Affecting Hematological, Biochemical, Seminal, or Testicular Profiles in Dogs
Source: Animals (Basel). 2025 Aug 13;15(16):2379. doi: 10.3390/ani15162379 (PMC12382832; doi:10.3390/ani15162379)
Supplement: Supplementary file 1 [file animals-15-02379-s001.zip]

Archive with 1 entries (1 files):
- animals-3733777-supplementary.pdf
